# Supplementary material for: New Cannabinoids and Chlorin-Type Metabolites from the Flowers of Cannabis sativa L.: A Study on Their Neuroblastoma Activity
Source: Pharmaceuticals (Basel). 2025 Apr 3;18(4):521. doi: 10.3390/ph18040521 (PMC12030031; doi:10.3390/ph18040521)
Supplement: Supplementary file 1 [file pharmaceuticals-18-00521-s001.zip]

Archive with 1 entries (1 files):
- pharmaceuticals-3542000-supplementary.pdf
